# Supplementary material for: Addressing the Intracellular Vestibule of the Plasmodial Lactate Transporter PfFNT by p-Substituted Inhibitors Amplifies In Vitro Activity
Source: J Med Chem. 2024 Oct 3;67(20):18368–83. doi: 10.1021/acs.jmedchem.4c01674 (PMC11513924; doi:10.1021/acs.jmedchem.4c01674)
Supplement: Supplementary file 2 — jm4c01674_si_002.csv [file jm4c01674_si_002.csv]

Compound	SMILE	Ki (µM); FCCS, protein	IC50 (µM); transport, yeast	EC50 (µM); in vitro, 3D7
1	COC1=CC=C2C(=O)CC(O)(OC2=C1)C(F)(F)C(F)(F)F	0.083 ± 0.033	0.17 ± 0.01	0.14 ± 0.01
2	O=C(\C=C(/O)C(F)(F)C(F)(F)F)c1cccnc1	0.035 ± 0.010	0.11 ± 0.01	0.24 ± 0.01
3a	COC(F)(F)C(F)(F)C(\O)=C\C(=O)C1=CC=CN=C1	5.843 ± 0.960	1.14 ± 0.20	36.58 ± 11.09
3b	O=C(\C=C(/O)C(F)(F)C(F)(F)C(F)(F)F)c1cccnc1	0.030 ± 0.003	0.34 ± 0.05	1.17 ± 0.03
3c	COC(F)(F)C(F)(F)C(\O)=C\C(=O)C1=CC=CN=C1	0.093 ± 0.002	0.31 ± 0.01	3.39 ± 0.01
3d	O\C(=C/C(=O)C1=CN=CC=C1)C(F)(F)C(F)(F)Cl	0.037 ± 0.021	0.18 ± 0.03	0.35 ± 0.03
4a	FC(F)(F)C(F)(F)C1=NC(=NN1)C1=CC=CN=C1	1.613 ± 0.298	8.44 ± 1.85	n.d.
4b	FC(F)(F)C(F)(F)C1=CC(=NN1)C1=CC=CN=C1	> 80	» 1000	n.d.
5a	O=C(/C=C(\O)C(F)(F)C(F)(F)F)c1ccco1	0.037 ± 0.005	0.17 ± 0.06	1.98 ± 0.04
5b	O=C(/C=C(\O)C(F)(F)C(F)(F)F)c1ccoc1	0.072 ± 0.006	0.10 ± 0.01	0.86 ± 0.08
5c	O=C(/C=C(\O)C(F)(F)C(F)(F)F)c1cccs1	0.045 ± 0.025	0.11 ± 0.01	1.92 ± 0.17
5d	O=C(/C=C(\O)C(F)(F)C(F)(F)F)c1ccsc1	0.085 ± 0.004	0.15 ± 0.01	1.87 ± 0.15
6	O=C(/C=C(O)/C(F)(F)C(F)(F)F)c1cccc(O)c1	0.026 ± 0.003	0.16 ± 0.01	n.d.
7a	O\C(=C/C(=O)C1=CN=C(NCC2=CC=CC=C2)C=C1)C(F)(F)C(F)(F)F	0.032 ± 0.015	0.51 ± 0.15	77.9 ± 4.4
7b	NC1=NC=C(C=C1)C(=O)\C=C(/O)C(F)(F)C(F)(F)F	0.031 ± 0.006	0.19 ± 0.02	n.d.
7c	CNC1=NC=C(C=C1)C(=O)\C=C(/O)C(F)(F)C(F)(F)F	0.036 ± 0.012	0.13 ± 0.02	n.d.
7d	CCNC1=CC=C(C=N1)C(=O)\C=C(/O)C(F)(F)C(F)(F)F	0.021 ± 0.005	0.12 ± 0.01	n.d.
7e	CCCNC1=CC=C(C=N1)C(=O)\C=C(/O)C(F)(F)C(F)(F)F	0.022 ± 0.008	0.20 ± 0.02	14.8 ± 0.9
7f	CCCCNC1=CC=C(C=N1)C(=O)\C=C(/O)C(F)(F)C(F)(F)F	0.027 ± 0.004	0.33 ± 0.01	n.d.
7g	CCCCCNC1=CC=C(C=N1)C(=O)\C=C(/O)C(F)(F)C(F)(F)F	0.013 ± 0.001	0.39 ± 0.03	n.d.
7h	COCCCNC1=CC=C(C=N1)C(=O)\C=C(/O)C(F)(F)C(F)(F)F	0.055 ± 0.006	0.16 ± 0.01	n.d.
7i	O=C(/C=C(O)/C(F)(F)C(F)(F)F)c1ccc(NCC(F)(F)F)nc1	0.024 ± 0.006	0.21 ± 0.02	n.d.
7j	CC(C)CNC1=CC=C(C=N1)C(=O)\C=C(/O)C(F)(F)C(F)(F)F	0.030 ± 0.003	0.28 ± 0.03	n.d.
7k	O=C(/C=C(O)/C(F)(F)C(F)(F)F)c2ccc(NC1CC1)nc2	0.010 ± 0.002	0.19 ± 0.02	n.d.
7l	O=C(/C=C(O)/C(F)(F)C(F)(F)F)c2ccc(NC1CCC1)nc2	0.023 ± 0.007	0.26 ± 0.03	n.d.
7m	O=C(/C=C(O)/C(F)(F)C(F)(F)F)c2ccc(NCC1CC1)nc2	0.018 ± 0.003	0.17 ± 0.01	n.d.
7n	CC(C)NC1=CC=C(C=N1)C(=O)\C=C(/O)C(F)(F)C(F)(F)F	0.067 ± 0.011	0.15 ± 0.01	n.d.
7o	CC(C)(C)Nc1ccc(C(=O)/C=C(O)/C(F)(F)C(F)(F)F)cn1	0.239 ± 0.101	0.37 ± 0.04	n.d.
7p	O\C(=C/C(=O)C1=CC=C(NCC2=CC=C(F)C=C2)N=C1)C(F)(F)C(F)(F)F	0.016 ± 0.003	0.39 ± 0.03	n.d.
7q	COC1=CC(CNC2=CC=C(C=N2)C(=O)\C=C(/O)C(F)(F)C(F)(F)F)=CC(OC)=C1OC	0.049 ± 0.012	2.11 ± 0.32	n.d.
7r	CCCN(C)C1=CC=C(C=N1)C(=O)\C=C(/O)C(F)(F)C(F)(F)F	0.098 ± 0.011	0.35 ± 0.80	n.d.
7s	CCN(CC)C1=CC=C(C=N1)C(=O)\C=C(/O)C(F)(F)C(F)(F)F	0.142 ± 0.024	0.38 ± 0.32	n.d.
7t	O\C(=C/C(=O)C1=CC=C(N=C1)N1CCNCC1)C(F)(F)C(F)(F)F	0.858 ± 0.129	17.3 ± 6.5	n.d.
8a	CC(=O)NC1=CC=C(C=N1)C(=O)\C=C(/O)C(F)(F)C(F)(F)F	0.035 ± 0.008	0.21 ± 0.01	49.8 ± 0.5
8b	CCC(=O)NC1=CC=C(C=N1)C(=O)\C=C(/O)C(F)(F)C(F)(F)F	0.027 ± 0.004	0.25 ± 0.02	n.d.
8c	O=C(/C=C(O)/C(F)(F)C(F)(F)F)c2ccc(NC(=O)c1ccccc1)nc2	0.016 ± 0.002	0.37 ± 0.02	n.d.
